# Supplementary material for: BSA-Seq and Fine Linkage Mapping for the Identification of a Novel Locus (qPH9) for Mature Plant Height in Rice (Oryza sativa)
Source: Rice (N Y). 2022 May 20;15:26. doi: 10.1186/s12284-022-00576-2 (PMC9123124; doi:10.1186/s12284-022-00576-2)
Supplement: Supplementary file 1 — Additional file 1. Table S1: Phenotypic variation of parents and F2:3 lines. Table S2: Number of single nucleotide polymorphisms (SNPs) and Indels detected in the samples. Table S3: Statistics of variation in the 2.02 Mb interval of qPH9 based on resequencing data. Table S4: Primers used for the 13 KASP markers. Table S5: Further mapping information for qPH9 using the 13 KSAP markers. Table S6: Annotated genes within the 126-Kb interval. Table S7: Haplotype and plant height difference of Os09g0433600. Table S8: Haplotype and plant height difference of chr9:15916244 T. Table S9: Information on 26 germplasm resources of Hap6 haplotypes ofOs09g0433600. [file 12284_2022_576_MOESM1_ESM.xlsx]

## Sheet: Table S1
Table S1 Phenotypic variation of parents and F2:3 lines
Traits	Parents		F2:3 lines
	DF114	LY11	Mean	SD	Variance	Range	Minimum	Maximum	Skewness	Kurtosis
PH	87.37**	109.62	100.555	6.8599	0.23	34.76	82.49	117.25	-0.1437	-0.3276
** show significant difference between the two parents at P ＜0.01.

## Sheet: Sheet2
Table S2 Number of single nucleotide polymorphisms (SNPs) and InDels detected in samples
Variation	Before Filter	After Filter
Total	934757	322871
SNP	801247	277729
Indel	133510	45142

## Sheet: Table S3
Table S3 Statistics of variation in the 2.02 Mb interval of qPH9 based on resequencing data
Chr	Pos	Ref	Alt	Type	Longyang11	Dongfu114	H-pool_GT	L-pool_GT	Structure_type	Function_type
9	15667211	A	AC	Insertion	1|1	0|0	0|1	0|1	intergenic	-
9	15684209	T	G	SNP	1|1	0|0	1|1	0|1	intergenic	-
9	15685032	C	CA	Insertion	1|1	0|0	0|1	0|1	intergenic	-
9	15685191	T	C	SNP	1|1	0|0	0|1	0|1	intergenic	-
9	15688655	T	C	SNP	1|1	0|0	1|1	0|1	intergenic	-
9	15694992	T	A	SNP	1|1	0|0	1|1	0|1	intergenic	-
9	15701190	G	GA	Insertion	0|0	1|1	0|0	0|1	intergenic	-
9	15704411	A	G	SNP	1|1	0|0	1|1	0|1	intergenic	-
9	15704447	T	C	SNP	1|1	0|0	1|1	0|1	intergenic	-
9	15713377	G	T	SNP	0|0	1|1	0|0	0|1	intergenic	-
9	15722937	C	T	SNP	1|1	0|0	1|1	0|1	intergenic	-
9	15723840	TC	T	Deletion	1|1	0|0	0|1	0|1	-	-
9	15725407	C	A	SNP	1|1	0|0	1|1	0|1	intergenic	-
9	15725608	T	G	SNP	1|1	0|0	1|1	0|1	intergenic	-
9	15729138	C	T	SNP	1|1	0|0	0|1	0|1	intergenic	-
9	15729245	AC	A	Deletion	1|1	0|0	1|1	0|1	-	-
9	15730374	T	C	SNP	1|1	0|0	1|1	0|1	intergenic	-
9	15730717	A	G	SNP	1|1	0|0	1|1	0|1	intergenic	-
9	15734037	G	A	SNP	1|1	0|0	1|1	0|1	intergenic	-
9	15736232	T	C	SNP	1|1	0|0	1|1	0|1	intergenic	-
9	15740563	ACC	A	Deletion	0|0	1|1	0|0	0|1	-	-
9	15741425	GT	G	Deletion	1|1	0|0	1|1	0|1	-	-
9	15742691	T	C	SNP	1|1	0|0	1|1	0|1	intergenic	-
9	15745589	G	A	SNP	1|1	0|0	1|1	0|1	intergenic	-
9	15747806	G	A	SNP	1|1	0|0	1|1	0|1	intergenic	-
9	15761184	A	T	SNP	1|1	0|0	1|1	0|1	intronic	-
9	15785005	G	GA	Insertion	1|1	0|0	1|1	0|1	upstream	-
9	15785760	C	T	SNP	1|1	0|0	0|1	0|1	upstream	-
9	15802245	G	A	SNP	1|1	0|0	1|1	0|1	intergenic	-
9	15802328	G	A	SNP	0|0	1|1	0|0	0|1	intergenic	-
9	15802329	C	A	SNP	0|0	1|1	0|0	0|1	intergenic	-
9	15839521	CT	C	Deletion	0|0	1|1	0|1	0|1	-	-
9	15916244	T	C	SNP	0|0	1|1	0|0	0|1	exonic	nonsynonymous SNV
9	16000408	A	AC	Insertion	1|1	0|0	0|1	0|1	intergenic	-
9	16113706	G	GT	Insertion	0|0	1|1	0|1	0|1	intergenic	-
9	16116159	A	ACT	Insertion	0|0	1|1	0|1	0|1	intergenic	-
9	16203126	A	C	SNP	0|0	1|1	0|0	0|1	intergenic	-
9	16271846	C	T	SNP	0|0	1|1	0|0	0|1	intergenic	-
9	17151533	CT	C	Deletion	0|0	1|1	0|1	0|1	-	-
9	17347027	CA	C	Deletion	0|0	1|1	0|0	0|1	-	-

## Sheet: Table S4
Table S4 Primers of 13 KASP markers
Number	Position	FAM primer(5'-3')	HEX primer(5'-3')	Common primer(5'-3')
SNP1	Chr9_15667211	GAAGGTGACCAAGTTCATGCTGGAGGTCCAACAACGACAGGCCA	GAAGGTCGGAGTCAACGGATTGGAGGTCCAACAACGACAGGCCAC	AATTTGCACTCGAAATACTATGTGA
SNP2	Chr9_15684209	GAAGGTGACCAAGTTCATGCTTCGATAACGAAGCTCTCTTT	GAAGGTCGGAGTCAACGGATTTCGATAACGAAGCTCTCTTG	TCTTACAACGCACGGACTCT
SNP3	Chr9_15688655	GAAGGTGACCAAGTTCATGCTCTGCCTCCTCCCTCTTCATT	GAAGGTCGGAGTCAACGGATTCTGCCTCCTCCCTCTTCATC	GAGGGAGGAGACGGGGAAG
SNP4	Chr9_15694992	GAAGGTGACCAAGTTCATGCTATATTTAATAATCTAAGCACCT	GAAGGTCGGAGTCAACGGATTATATTTAATAATCTAAGCACCA	AGTTGCTCTATGTCGGGTGC
SNP5	Chr9_15713377	GAAGGTGACCAAGTTCATGCTGTTTATCTCTCGCGCATGA	GAAGGTCGGAGTCAACGGATTGTTTATCTCTCGCGCATGC	TGAGAGTTGCAAGGACGGAC
SNP6	Chr9_15722937	GAAGGTGACCAAGTTCATGCTAAATATGAAAACCGCGCGC	GAAGGTCGGAGTCAACGGATTAAATATGAAAACCGCGCGT	GAGGAATGGGAGGACTTGCG
SNP7	Chr9_15725608	GAAGGTGACCAAGTTCATGCTTGGGTGTCTACCCAAATT	GAAGGTCGGAGTCAACGGATTTGGGTGTCTACCCAAATG	CCCCTTCTAGCTGCTTGGTT
SNP8	Chr9_15785760	GAAGGTGACCAAGTTCATGCTAGGGTTGATGGGCAGTAATC	GAAGGTCGGAGTCAACGGATTAGGGTTGATGGGCAGTAATT	CTGGGTCTACGATGACAGCA
SNP9	Chr9_15839521	GAAGGTGACCAAGTTCATGCTGTGTGGCCTGTTGATTATCGCT	GAAGGTCGGAGTCAACGGATTGTGTGGCCTGTTGATTATCGC	GGCACAGTCTCACCTCTGAA
SNP10	Chr9_16000408	GAAGGTGACCAAGTTCATGCTGTGAGGAAACAACATGGAA	GAAGGTCGGAGTCAACGGATTGTGAGGAAACAACATGGAAC	GGGCTCATAATACAGAGAGGGG
SNP11	Chr9_16113706	GAAGGTGACCAAGTTCATGCTTAATGCTGCGTTTCTATTAATG	GAAGGTCGGAGTCAACGGATTTAATGCTGCGTTTCTATTAATGT	CTTTGAACCCGACCAGGTCA
SNP12	Chr9_16203126	GAAGGTGACCAAGTTCATGCTTCTTTTTAAATGTGGGTTA	GAAGGTCGGAGTCAACGGATTTCTTTTTAAATGTGGGTTC	TTTCGTTACCGACCCTCCAC
SNP13	Chr9_16271846	GAAGGTGACCAAGTTCATGCTATGAGGGTGTGTTTAGTTC	GAAGGTCGGAGTCAACGGATTATGAGGGTGTGTTTAGTTT	AGTCACATCGAACTTTCCTACACA

## Sheet: Table S5
Table S5 Further mapping information for qPH9 using 13 KSAP markers
TraitName	Chromosome	Position	LeftMarker	RightMarker	LOD	PVE(%)	Add	Dom
PH	9	0	S1	S2	0.0962	0.056	0.1693	0.221
PH	9	5	S1	S2	0.0278	0.0394	0.0435	-0.2672
PH	9	10	S1	S2	0.593	0.9878	-0.2693	-1.3345
PH	9	15	S1	S2	0.9251	0.7699	-0.2818	-1.1591
PH	9	20	S2	S3	0.7571	0.8965	0.1545	-1.2824
PH	9	25	S3	S4	0.2214	0.2138	0.4578	0.0953
PH	9	30	S4	S5	0.4555	0.3424	0.2422	0.7257
PH	9	35	S4	S5	0.5568	0.6683	0.2166	1.0863
PH	9	40	S4	S5	0.5798	0.6807	0.1345	1.1193
PH	9	45	S4	S5	0.4932	0.3383	0.0597	0.7912
PH	9	50	S5	S6	0.1191	0.1577	0.1356	0.5191
PH	9	55	S5	S6	0.4584	0.3237	0.1025	-0.7617
PH	9	60	S7	S8	0.5988	0.3777	-0.5857	-0.3062
PH	9	65	S7	S8	0.5703	0.4752	-0.6446	-0.3773
PH	9	70	S7	S8	0.5195	0.5769	-0.6884	-0.4745
PH	9	75	S7	S8	0.4406	0.662	-0.6869	-0.6136
PH	9	80	S7	S8	0.3384	0.6994	-0.5904	-0.8303
PH	9	85	S7	S8	0.2347	0.6952	-0.4159	-1.0011
PH	9	90	S7	S8	0.1453	0.5852	-0.2137	-1.0153
PH	9	95	S7	S8	0.0767	0.3217	-0.0355	-0.7762
PH	9	100	S7	S8	0.0419	0.1432	0.0743	-0.5081
PH	9	105	S7	S8	0.0366	0.0602	0.1411	-0.2639
PH	9	110	S7	S8	0.0449	0.0436	0.1728	-0.1283
PH	9	115	S7	S8	0.0562	0.0374	0.1821	-0.0585
PH	9	120	S8	S9	0.2203	0.1743	0.3502	-0.2637
PH	9	125	S8	S9	0.0859	0.1141	-0.0098	-0.461
PH	9	130	S8	S9	0.5689	0.9941	-0.7682	-0.8595
PH	9	135	S8	S9	2.621	5.5224	-2.1547	-1.2033
PH	9	140	S8	S9	7.483	19.2589	-4.3538	-0.1095
PH	9	145	S8	S9	15.3986	38.2957	-6.1857	0.6882
PH	9	150	S8	S9	22.966	45.9723	-6.8291	0.635
PH	9	155	S8	S9	28.197	45.7648	-6.8655	0.4799
PH	9	160	S8	S9	30.8268	40.4375	-6.5166	0.1656
PH	9	165	S8	S9	31.4993	31.5966	-5.7909	-0.4708
PH	9	170	S8	S9	31.3948	23.3099	-4.935	-1.0564
PH	9	175	S9	S10	31.2617	23.2559	-4.9105	-1.0455
PH	9	180	S9	S10	31.5384	31.1484	-5.6989	-0.5492
PH	9	185	S9	S10	32.2545	42.4443	-6.6068	0.1001
PH	9	190	S9	S10	32.9285	53.9125	-7.3412	0.3886
PH	9	195	S9	S10	32.9517	62.2677	-7.812	0.4429
PH	9	200	S9	S10	31.8489	66.0177	-7.9903	0.4588
PH	9	205	S9	S10	29.7584	67.5514	-8.0432	0.474
PH	9	210	S9	S10	27.0809	68.0806	-8.0471	0.4909
PH	9	215	S9	S10	24.1563	68.1366	-8.0328	0.5084
PH	9	220	S9	S10	21.2167	67.9167	-8.0095	0.5276
PH	9	225	S9	S10	18.4035	67.5037	-7.98	0.5481
PH	9	230	S9	S10	15.7924	66.9807	-7.9477	0.57
PH	9	235	S9	S10	13.4128	66.3394	-7.9109	0.5933
PH	9	240	S9	S10	11.2618	65.4387	-7.8572	0.6226
PH	9	245	S9	S10	9.3127	64.1334	-7.7764	0.6628
PH	9	250	S9	S10	7.5131	61.9667	-7.6355	0.7298
PH	9	255	S9	S10	5.7744	57.9282	-7.3621	0.868
PH	9	260	S9	S10	4.0092	50.2599	-6.8128	1.2128
PH	9	265	S9	S10	2.361	38.1006	-5.7704	2.1779
PH	9	270	S9	S10	1.3654	29.0004	-4.2572	4.2695
PH	9	275	S9	S10	1.125	29.6022	-2.9466	6.2201
PH	9	280	S9	S10	0.8263	24.4181	-1.5464	6.4418
PH	9	285	S9	S10	0.6343	16.4676	-0.0162	5.5681
PH	9	290	S9	S10	0.7423	15.2992	0.4789	5.3157
PH	9	295	S9	S10	0.906	15.6479	0.5554	5.3605
PH	9	300	S9	S10	0.9902	14.6226	0.5485	5.1803
PH	9	305	S9	S10	0.9589	10.7584	0.5483	4.4252
PH	9	310	S9	S10	0.9287	5.952	0.5444	3.2491
PH	9	315	S9	S10	0.9348	3.2873	0.515	2.3683
PH	9	320	S9	S10	0.9479	2.0027	0.4754	1.8104
PH	9	325	S9	S10	0.9603	1.2991	0.4353	1.4249
PH	9	330	S9	S10	0.9703	0.8779	0.3984	1.1453
PH	9	335	S10	S11	0.5933	0.386	0.3219	0.7014
PH	9	340	S10	S11	0.6094	0.5852	0.3687	0.8862
PH	9	345	S10	S11	0.6325	0.9256	0.4299	1.1483
PH	9	350	S10	S11	0.6672	1.5793	0.5109	1.542
PH	9	355	S10	S11	0.719	2.9013	0.6181	2.1483
PH	9	360	S10	S11	0.7877	5.2153	0.7517	2.9258
PH	9	365	S10	S11	0.8378	6.9897	0.9126	3.3644
PH	9	370	S10	S11	0.8427	7.6205	1.1185	3.4131
PH	9	375	S10	S11	0.8255	7.5334	1.379	3.1908
PH	9	380	S10	S11	0.8166	7.3279	1.6799	2.821
PH	9	385	S10	S11	0.8239	7.2594	1.9669	2.4004
PH	9	390	S10	S11	0.8302	7.1391	2.1552	2.0053
PH	9	395	S10	S11	0.8079	6.5331	2.1792	1.6506
PH	9	400	S10	S11	0.7485	5.2734	2.0327	1.2779
PH	9	405	S10	S11	0.6714	3.528	1.7414	0.7529
PH	9	410	S10	S11	0.6085	2.3596	1.4633	0.3827
PH	9	415	S10	S11	0.5716	1.5855	1.2174	-0.113
PH	9	420	S10	S11	0.5515	1.1705	1.0171	-0.3352
PH	9	425	S10	S11	0.5398	0.8799	0.8659	-0.3798
PH	9	430	S10	S11	0.5328	0.6745	0.7485	-0.3602
PH	9	435	S10	S11	0.5286	0.5168	0.6558	-0.3162
PH	9	440	S10	S11	0.5267	0.4026	0.5822	-0.2641
PH	9	445	S10	S11	0.5255	0.3258	0.522	-0.2253
PH	9	450	S11	S12	0.5322	0.3611	0.5502	-0.2466
PH	9	455	S11	S12	0.5418	0.469	0.6233	-0.3022
PH	9	460	S11	S12	0.5488	0.6184	0.7102	-0.3681
PH	9	465	S11	S12	0.5502	0.8052	0.8097	-0.4248
PH	9	470	S11	S12	0.5421	1.0169	0.9208	-0.4479
PH	9	475	S11	S12	0.5195	1.2037	1.0323	-0.3431
PH	9	480	S11	S12	0.4855	1.3656	1.1332	-0.1028
PH	9	485	S11	S12	0.4659	1.9383	1.2601	0.7191
PH	9	490	S11	S12	0.4854	3.0901	1.2651	1.65
PH	9	495	S11	S12	0.5571	4.7649	1.148	2.549
PH	9	500	S11	S12	0.6558	6.2052	0.9639	3.1632
PH	9	505	S11	S12	0.7404	6.4584	0.7754	3.3364
PH	9	510	S11	S12	0.7841	5.1987	0.6059	3.0313
PH	9	515	S11	S12	0.7969	3.2977	0.458	2.4246
PH	9	520	S11	S12	0.8007	1.9985	0.3487	1.8927
PH	9	525	S11	S12	0.8039	1.2161	0.2716	1.4784
PH	9	530	S11	S12	0.8074	0.772	0.2183	1.1732
PH	9	535	S11	S12	0.8105	0.5043	0.181	0.9512
PH	9	540	S12	S13	0.8463	0.6973	0.2076	1.1181
PH	9	545	S12	S13	0.9033	1.185	0.2609	1.4625
PH	9	550	S12	S13	0.9743	2.0421	0.3244	1.9213
PH	9	555	S12	S13	1.0417	3.5094	0.3899	2.5271
PH	9	560	S12	S13	1.0501	5.2547	0.4262	3.1037
PH	9	565	S12	S13	0.9219	6.0392	0.4147	3.3357
PH	9	570	S12	S13	0.6459	4.8832	0.3635	3.0008
PH	9	575	S12	S13	0.3311	2.316	0.2835	2.0582
PH	9	580	S12	S13	0.1229	0.7347	0.1971	1.1479
PH	9	585	S12	S13	0.0353	0.1266	0.1263	0.4582
PH	9	590	S12	S13	0.0081	0.0166	0.08	0.1309
PH	9	595	S12	S13	0.0029	0.0021	0.0514	-0.014
PH	9	600	S12	S13	0.0043	0.0042	0.0341	-0.0668

## Sheet: Table S6
Table S6 Annotated genes within the 126-Kb interval
RAP Locus	RAP Annotation	Chromosome	Start (bp)	End (bp)
Os09g0431750	Zinc finger, C2H2-type domain containing protein	9	15810286	15810823
Os09g0431900	Zinc finger, C2H2-type domain containing protein	9	15829339	15830158
Os09g0432033	Non-protein coding transcript	9	15840129	15842649
Os09g0432231	Similar to Cold-regulated protein	9	15862551	15863211
Os09g0432300	Similar to AAA-type ATPase family protein	9	15868300	15869024
Os09g0432601	Non-protein coding transcript	9	15883449	15885113
Os09g0432700	Hypothetical protein	9	15888596	15890109
Os09g0432900	Glycosyl transferase, family 31 protein	9	15891790	15892987
Os09g0433000	Glycosyl transferase, family 31 protein	9	15896393	15897948
Os09g0433300	Hypothetical protein	9	15910204	15911196
Os09g0433400	Hypothetical protein	9	15912453	15912912
Os09g0433600	Similar to Histone H4	9	15916011	15916479
Os09g0433650	Hypothetical protein	9	15916518	15917594
Os09g0433700	Similar to Pectin methylesterase	9	15921631	15924038
Os09g0433800	Similar to Senescence-associated protein SAG102	9	15927027	15928052

## Sheet: Table S7
Table S7 Haplotype and plant height difference of Os09g0433600, Red signifies the Promoter region, and Green color represents the Coding region, respectively.
Os09g0433600	15915682C	15915683A	15915701T	15915717C	15915782T	15916129C	15916186C	15916244T	Plant Height	Sample	Comparison group	Diff.	p-value
Hap1	A	G	G	C	C	C	C	T	115.32	1222	Hap1 - Hap2	-7.956	1.293e-11 *
Hap2	C	A	T	C	C	C	C	T	123.28	502	Hap1 - Hap3	8.375	3.174e-09 *
Hap3	C	A	T	C	T	C	C	T	106.95	307	Hap1 - Hap4	9.999	8.537e-12 *
Hap4	C	A	G	C	C	C	A	T	105.32	283	Hap1 - Hap5	15.075	2.899e-06 *
Hap5	C	A	G	T	C	T	C	T	100.25	49	Hap1 - Hap6	26.404	3.803e-09 *
Hap6	C	A	T	C	T	C	C	C	88.92	25	Hap1 - Hap7	5.601	0.2714
Hap7	M	R	G	C	C	C	M	T	109.72	19	Hap1 - Hap8	0.237	0.9619
Hap8	M	R	G	C	C	C	C	T	115.09	20	Hap1 - Hap9	0.678	0.8969
Hap9	C	A	G	C	C	C	C	T	114.64	18	Hap1 - Hap10	-6.197	0.2362
Hap10	A	G	G	C	C	C	C	-	121.52	18	Hap1 - Hap11	-2.425	0.6521
Hap11	M	R	K	C	C	C	C	T	117.75	17	Hap1 - Hap12	12.014	0.0506
											Hap2 - Hap3	16.331	3.321e-23 *
											Hap2 - Hap4	17.955	3.818e-26 *
											Hap2 - Hap5	23.031	8.089e-12 *
											Hap2 - Hap6	34.36	1.237e-13 *
											Hap2 - Hap7	13.557	0.0087
											Hap2 - Hap8	8.193	0.1033
											Hap2 - Hap9	8.634	0.1028
											Hap3 - Hap4	1.624	0.371
											Hap3 - Hap5	6.7	0.0487
											Hap3 - Hap6	18.029	0.0001 *
											Hap3 - Hap7	-2.774	0.5945
											Hap3 - Hap8	-8.138	0.1103
											Hap3 - Hap9	-7.697	0.1504
											Hap4 - Hap5	5.076	0.1373
											Hap4 - Hap6	16.405	0.0004 *
											Hap4 - Hap7	-4.398	0.4
											Hap4 - Hap8	-9.762	0.0563
											Hap4 - Hap9	-9.321	0.0826
											Hap5 - Hap6	11.329	0.0398
											Hap5 - Hap7	-9.474	0.1162
											Hap5 - Hap8	-14.838	0.0134
											Hap5 - Hap9	-14.397	0.0206
											Hap6 - Hap7	-20.803	0.0034
											Hap6 - Hap8	-26.167	0.0003 *
											Hap6 - Hap9	-25.726	0.0005 *
											Hap7 - Hap8	-5.364	0.4519
											Hap7 - Hap9	-4.923	0.5011
											Hap8 - Hap9	0.441	0.9512
											Hap10 - Hap2	-1.759	0.7391
											Hap10 - Hap3	14.572	0.0067
											Hap10 - Hap4	16.196	0.0027
											Hap10 - Hap5	21.272	0.0008
											Hap10 - Hap6	32.601	2.203e-05 *
											Hap10 - Hap7	11.798	0.1123
											Hap10 - Hap8	6.434	0.3745
											Hap10 - Hap9	6.875	0.3556
											Hap10 - Hap11	3.772	0.6159
											Hap10 - Hap12	18.211	0.0307
											Hap11 - Hap2	-5.531	0.3089
											Hap11 - Hap3	10.8	0.0499
											Hap11 - Hap4	12.424	0.0246
											Hap11 - Hap5	17.5	0.0063
											Hap11 - Hap6	28.829	0.0002 *
											Hap11 - Hap7	8.026	0.2826
											Hap11 - Hap8	2.662	0.7162
											Hap11 - Hap9	3.103	0.6797
											Hap11 - Hap12	14.439	0.086
											Hap12 - Hap2	-19.97	0.0013
											Hap12 - Hap3	-3.639	0.5598
											Hap12 - Hap4	-2.015	0.7472
											Hap12 - Hap5	3.061	0.6575
											Hap12 - Hap6	14.39	0.064
											Hap12 - Hap7	-6.413	0.4248
											Hap12 - Hap8	-11.777	0.1434
											Hap12 - Hap9	-11.336	0.1679

## Sheet: Table S8
Table S8 Haplotype and plant height difference of chr9:15916244T
15916244T	SNP	Aus population	Basmati population	Japonica	Indica	admix	Plant height (cm)	Comparison group	Diff.	p-value
Hap1	T	197	73	821	1756	97	114.18	Hap1 - Hap2	-6.39	0.0902
Hap2	-	4	3	6	29	4	120.57	Hap1 - Hap3	25.456	1.572e-08 *
Hap3	C	-	-	24	-	2	88.73	Hap2 - Hap3	31.846	9.081e-07 *

## Sheet: Table S9
Table S9 Information on 25 germplasm resources of Hap6 haplotypes of Os09g0433600
Number	Variety name	Country	Variety Group
B144	HUHUI 628	-	Intermediate type
B047	FUZHEN 8	Japan	Intermediate type
IRIS_313-11201	CHING HSI 15::IRGC 36852-1	China	Temperate japonica
IRIS_313-8148	TIMICH 108	Romania	Temperate japonica
IRIS_313-15904	JINBUBYEO::G1	South Korea	Temperate japonica
CX116	WUDADAOZHONG	North Korea	Temperate japonica
B046	QIUTIANXIAOTING	Japan	Temperate japonica
IRIS_313-10379	IR 73688-57-2	Philippines	Tropical japonica
B235	ZHONGHUA 8	China	Temperate japonica
IRIS_313-9698	JO SANG DAE YA	South Korea	Temperate japonica
IRIS_313-12054	HUA 24::IRGC 82127-1	China	Temperate japonica
CX351	053A-3	China	japonica
B084	BAWANGBIAN 1	-	admix
CX287	C52	China	japonica
IRIS_313-8218	SAKHA 103	Egypt	Aus/boro
B142	NINGHUI 21	China	admix
B154	LIMING B	-	Temperate japonica
CX389	JINYUAN85	China	Temperate japonica
CX344	HEXI 41	-	Temperate japonica
CX47	DIANGENG	-	Temperate japonica
B045	GONGCHENGXIANG	-	Temperate japonica
IRIS_313-10469	KINUGASAWASE::IRGC 2609-1	Japan	Temperate japonica
B183	QINGNUO キョハタモチ	Japan	Temperate japonica
IRIS_313-10093	CHEONJUDO	South Korea	Temperate japonica
CX350	WUYUGENG 20	China	Temperate japonica
IRIS_313-10373	IR 68333-R-R-B-19	Philippines	Tropical japonica
